# Supplementary material for: N-cadherin antagonism is bronchoprotective in severe asthma models
Source: Sci Adv. 2024 Nov 29;10(48):eadp8872. doi: 10.1126/sciadv.adp8872 (PMC11606448; doi:10.1126/sciadv.adp8872)
Supplement: Supplementary file 2 — Data files S1 and S2 [file sciadv.adp8872_data_files_s1_and_s2.zip]

Archive with 2 entries (2 files):
- adp8872_data_file_s1.xlsx
- adp8872_data_file_s2.xlsx
