# Supplementary material for: N-cadherin antagonism is bronchoprotective in severe asthma models
Source: Sci Adv. 2024 Nov 29;10(48):eadp8872. doi: 10.1126/sciadv.adp8872 (PMC11606448; doi:10.1126/sciadv.adp8872)
Supplement: Supplementary file 2 — Data files S1 and S2 [file sciadv.adp8872_data_files_s1_and_s2.zip › adp8872_data_file_s2.xlsx]

## Sheet: Sheet1
Antibody	Source	Species	Clone	Catalogue number	Fluorophore	Dilution	Application
N-cadherin	Santa Cruz Biotechnology	Mouse	13A9	sc-59987	none	1:200	WB
N-cadherin-agarose conjugate	Santa Cruz Biotechnology	Mouse	13A9	sc-59987AC	none	1:50	IP
N-cadherin	ThermoFisher	Mouse	CH19	MA1-91128	none	1:500	IHC
N-cadherin	ThermoFisher	Mouse	3B9	33-3900	none	1:500	IHC
SMAA	Sigma	Mouse	1A4	F33777	FTIC	1:200	IF
pMYPT1 (S507)	Cell Signaling Technology	Rabbit	N/A	3040	none	1:1000	WB
MYPT1	BD Transduction Laboratories	Mouse	1A4/asm-1	612165	none	1:1000	WB
pMLC2	Cell Signaling Technology	Rabbit	N/A	3674	none	1:1000	WB
MLC2	Sigma	Mouse	19D3.1	MABT180	none	1:500	WB
Beta-actin	Sigma	Mouse	AC-74	A2228	none	1:2000	WB
Phalloidin	ThermoFisher	N/A	N/A	A12381	AF594	6.6 mM	IF
delta-catenin	Cell Signaling Technology	Rabbit	D7S2M	59854	none	1:200	WB/IF
